# Supplementary material for: Comprehensive Multiomics Analysis Identified IQGAP3 as a Potential Prognostic Marker in Pan-Cancer
Source: Dis Markers. 2022 Sep 16;2022:4822964. doi: 10.1155/2022/4822964 (PMC9508463; doi:10.1155/2022/4822964)
Supplement: Supplementary 1 — Figures S1: association between IQGAP3 expression and disease-free survival (DSS). (A-I) Kaplan-Meier analysis of the association between IQGAP3 expression and DSS. (J) Forest plot of DSS association in 33 tumors. Figures S2: association between IQGAP3 expression and disease-free interval (DFI). (A-F) The Kaplan-Meier analysis of the association between IQGAP3 expression and DFI. (G) Forest plot of DFI association in 33 tumors. Figures S3: association between IQGAP3 expression and progression-free interval (PFI). (A-K) The Kaplan-Meier analysis of the association between IQGAP3 expression and PFI. (L) Forest plot of PFI association in 33 tumors. Figure S4: based on the GEO database, the Kaplan-Meier curves of IQGAP3 in (A-B) BLCA, (C) COAD, (D) LGG, (E-F) LUAD, and (G) OV were significant. Figure S5: (A-G) correlation of IQGAP3 CNV with overall disease survival (OS). (H-O) correlation of IQGAP3 CNV with progression-free survival (PFS). Figure S6: correlation of IQGAP3 with immune scores in the tumor microenvironment. Figure S7: correlation of IQGAP3 with stromal scores in the tumor microenvironment. [file 4822964.f1.zip]

Archive with 4 entries (4 files):
- tables/Supplementary Table 1.docx
- tables/Supplementary Table 2.docx
- tables/Supplementary Table 3.docx
- tables/Supplementary Table 4.docx
